# Supplementary material for: Histone methylation-mediated silencing of miR-139 enhances invasion of non-small-cell lung cancer
Source: Cancer Med. 2015 Aug 8;4(10):1573–82. doi: 10.1002/cam4.505 (PMC4618627; doi:10.1002/cam4.505)
Supplement: Supplementary file 3 [file cam40004-1573-sd3.xlsx]

## Sheet: Sheet1
Supplemantary Table 2
Expression of mir-139 and PDE2A in 25 lung cancer cell lines and NHBE
	dCT of mir-139	dCT of PDE2A
NHBE	3.1527	15.8615
NCI-H1395	0.6081	15.4812
SKMES1	1.09023	13.1337
NCI-H1993	2.24777	13.4259
NCI-H358	2.37577	15.074
NCI-H1437	2.61567	13.6665
NCI-H441	2.72307	13.6888
NCI-H1975	2.9786	15.1049
NCI-H23	3.17693	13.8429
HCC4006	3.498	14.4622
Calu-3	3.56483	18.4789
HCC1195	3.59293	17.0133
EBC1	3.59293	13.2899
LC1sq	3.6064	16.6514
NCI-H1648	4.2107	15.7103
NCI-H1734	4.23837	17.2134
NCI-H1792	4.26053	18.5237
Calu-1	4.42173	16.0414
HCC827	4.67397	16.9453
LUDLU1	5.41283	18.0665
ABC-1	5.43507	18.4435
HCC2935	5.60167	15.2994
LK-2	5.6675	15.2172
Calu-6	5.88813	17.6771
NCI-H1650	6.33167	19.9025
NCI-H2170	9.9245	20.6576
